# Supplementary material for: The role of Zur-regulated lipoprotein A in bacterial morphology, antimicrobial susceptibility, and production of outer membrane vesicles in Acinetobacter baumannii
Source: BMC Microbiol. 2021 Jan 18;21:27. doi: 10.1186/s12866-020-02083-0 (PMC7812711; doi:10.1186/s12866-020-02083-0)
Supplement: Supplementary file 1 — Additional file 1: Table S1. Supplementary table shows the raw data in the manuscript. [file 12866_2020_2083_MOESM1_ESM.xlsx]

## Sheet: Sheet1
Table S1. Supplementary table shows the raw data in the manuscript.
Fig. 2b	Transcription levels of zrlA in A. baumannii ATCC 17978								Table 1	DD-CPase activity of the recombinant ZrlA protein
	Growth phase	CT	CT	ΔCT	ΔΔCT	Relative gene expression				Substrates	Fluorescence intensity (λex = 340 nm: λem = 455 nm)
		16S rRNA	zrlA	zrlA	zrlA	zrlA				D-Ala-D-Ala + rZrlA	50540	50535	50986
	Stationsary phase-1	20.8099	24.7767	3.96679	-1.77881	3.43142				D-Ala-D-Ala + buffer	305	277	285
	Stationsary phase-2	20.785	24.6968	3.91173	-1.83387	3.56493				Acetyl-L-Lys-D-Ala-D-Ala + rZrlA	18335	19226	18109
	Stationsary phase-3	20.4441	24.0367	3.59266	-2.15295	4.44735				Acetyl-L-Lys-D-Ala-D-Ala + buffer	14744	14576	14648
	Mid-log phase-1	20.9833	26.7419	5.75865	0.0130482	0.990996				Nα,Nε-diacetyl-L-Lys-D-Ala-D-Ala + rZrlA	13893	14017	14114
	Mid-log phase-2	20.9366	26.6779	5.7413	-0.00429916	1.00298				Nα,Nε-diacetyl-L-Lys-D-Ala-D-Ala + buffer	306	297	296
	Mid-log phase-3	20.9365	26.6734	5.73685	-0.00874901	1.00608
Fig. 3b	Protein concentration of OMVs isolated from 1 L of bacterial culture
	Bacterial strains	Protein concentrations (μg/L) of OMVs
	ATCC 17978	55.4
	ATCC 17978	48.83
	OH743	464.49
	OH743	449.68
	OH810	86.13
	OH810	93.33
Fig. 4	Host cell cytotoxicity induced by A. baumannii OMVs
	OMVs from bacterial strains	OD600 at the following protein concentrations (μg/ml) of OMVs
		0	0.625	1.25	2.5	5	10	20
	ATCC 17978	0.3292	0.3483	0.2946	0.3102	0.2539	0.2267	0.1864
	ATCC 17978	0.328	0.3356	0.2817	0.2999	0.2262	0.219	0.1807
	ATCC 17978	0.3203	0.3277	0.2816	0.2897	0.2258	0.1939	0.1786
	ATCC 17978	0.2505	0.2487	0.2199	0.2273	0.2114	0.1898	0.1473
	ATCC 17978	0.2272	0.2165	0.2143	0.2229	0.2068	0.1808	0.1398
	ATCC 17978	0.2231	0.2159	0.212	0.2197	0.2016	0.1552	0.1321
	ATCC 17978	0.219	0.1963	0.2046	0.2049	0.1801	0.1454	0.137
	ATCC 17978	0.2183	0.195	0.1946	0.1941	0.1723	0.1407	0.1285
	ATCC 17978	0.2039	0.1885	0.1727	0.1844	0.171	0.1242	0.1111
	OH743	0.3331	0.262	0.2491	0.1991	0.1769	0.1675	0.1572
	OH743	0.3177	0.2389	0.2437	0.192	0.1727	0.1663	0.1524
	OH743	0.3119	0.2316	0.2429	0.1825	0.1714	0.1623	0.1412
	OH743	0.2991	0.2393	0.2163	0.2058	0.1746	0.1671	0.149
	OH743	0.2792	0.2205	0.2118	0.2054	0.1594	0.1622	0.1429
	OH743	0.2691	0.1946	0.2013	0.1896	0.158	0.1619	0.1292
	OH743	0.3003	0.1831	0.1939	0.1637	0.1511	0.127	0.1096
	OH743	0.2625	0.1827	0.177	0.1615	0.1383	0.1245	0.1066
	OH743	0.2324	0.1721	0.1696	0.1562	0.1313	0.1193	0.0866
	OH810	0.349	0.3233	0.3014	0.2822	0.2656	0.2286	0.1999
	OH810	0.3211	0.318	0.3008	0.2738	0.2528	0.2252	0.198
	OH810	0.2987	0.2472	0.2208	0.2229	0.2111	0.1623	0.1849
	OH810	0.257	0.2221	0.2163	0.2207	0.1908	0.1591	0.1793
	OH810	0.2522	0.2218	0.209	0.2185	0.18	0.1481	0.1648
	OH810	0.2884	0.271	0.2492	0.2585	0.1905	0.1739	0.1457
	OH810	0.2819	0.263	0.2308	0.2558	0.1852	0.1698	0.1395
	OH810	0.2753	0.2442	0.2173	0.2493	0.1798	0.1681	0.1392
